# Supplementary material for: A Multiplex One-Tube Nested Real-Time PCR Assay for the Point-of-Care Testing of Infectious Meningitis
Source: Pathogens. 2026 Apr 22;15(5):456. doi: 10.3390/pathogens15050456 (PMC13209304; doi:10.3390/pathogens15050456)
Supplement: Supplementary file 1 [file pathogens-15-00456-s001.zip]

Archive with 1 entries (1 files):
- pathogens-4266448-supplementary.pdf
